# Supplementary material for: The Tail Wags the Dog: The Far Periphery of the Coordination Environment Manipulates the Photophysical Properties of Heteroleptic Cu(I) Complexes
Source: Molecules. 2022 Mar 30;27(7):2250. doi: 10.3390/molecules27072250 (PMC9000333; doi:10.3390/molecules27072250)
Supplement: Supplementary file 1 [file molecules-27-02250-s001.zip]

Archive with 1 entries (1 files):
- molecules-1629524-supplementary.pdf
